# Supplementary material for: (E)-N′-[(2-Hydroxynaphthalen-1-yl)methylidene]nicotinohydrazide
Source: Acta Crystallogr Sect E Struct Rep Online. 2011 Jun 22;67(Pt 7):o1756. doi: 10.1107/S1600536811023257 (PMC3151953; doi:10.1107/S1600536811023257)
Supplement: Supplementary file 2 [file e-67-o1756-Isup2.hkl]

# 
# h,k,l, Fc-squared, Fo-squared, sigma(Fo-squared) and status flag 
# 
data_I
_shelx_title ' P212121 in P2(1)2(1)2(1)' 
_shelx_refln_list_code          4 
_shelx_F_calc_maximum      125.18 
_exptl_crystal_F_000       608.00 
_reflns_d_resolution_high  0.7828 
 
loop_ 
 _symmetry_equiv_pos_as_xyz 
 'x, y, z' 
 '-x+1/2, -y, z+1/2' 
 '-x, y+1/2, -z+1/2' 
 'x+1/2, -y+1/2, -z' 
 
_cell_length_a     6.2530 
_cell_length_b    12.3354 
_cell_length_c    18.5106 
_cell_angle_alpha  90.000 
_cell_angle_beta   90.000 
_cell_angle_gamma  90.000 
 
_shelx_F_squared_multiplier     1.000 
 
loop_ 
 _refln_index_h 
 _refln_index_k 
 _refln_index_l 
 _refln_F_squared_calc 
 _refln_F_squared_meas 
 _refln_F_squared_sigma 
 _refln_observed_status 
   2   0   0      994.82      915.61     29.90 o 
   4   0   0       46.55       28.48     12.09 o 
   6   0   0        5.31        7.55     10.44 o 
   1   1   0      686.79      603.48     24.06 o 
   2   1   0       19.11       16.22      5.06 o 
   3   1   0     1386.33     1424.91    100.95 o 
   4   1   0      168.17      165.36     19.40 o 
   5   1   0        2.68        6.15      5.95 o 
   6   1   0        1.58       -4.19      6.45 o 
   7   1   0        0.01       18.33     13.61 o 
   0   2   0       43.27       34.45      6.75 o 
   1   2   0     2213.54     2101.14     60.19 o 
   2   2   0      539.73      558.02     12.99 o 
   3   2   0     4481.10     4718.23     58.25 o 
   4   2   0      195.21      200.49     11.98 o 
   5   2   0       63.96       67.77      8.70 o 
   6   2   0        7.16       17.29     10.26 o 
   7   2   0        5.85       -3.97     12.99 o 
   1   3   0    15670.48    16771.38    114.58 o 
   2   3   0        1.92       -3.02      2.92 o 
   3   3   0      338.24      384.61     18.01 o 
   4   3   0        1.81        1.91      4.84 o 
   5   3   0       46.76       50.78      7.88 o 
   6   3   0       84.43       82.73     16.67 o 
   7   3   0        1.17       -8.55     11.82 o 
   0   4   0     3854.12     3873.29     38.55 o 
   1   4   0        6.92        6.52      2.26 o 
   2   4   0      204.39      233.78      7.48 o 
   3   4   0       95.03       92.71      9.91 o 
   4   4   0       13.56        2.70      6.90 o 
   5   4   0        0.09       -0.25      6.29 o 
   6   4   0       67.63       34.57     13.69 o 
   7   4   0        0.45        4.54     12.85 o 
   1   5   0      205.58      208.48      5.09 o 
   2   5   0     3962.97     4066.56     45.56 o 
   3   5   0       19.50       19.70      7.15 o 
   4   5   0       49.20       54.42      7.34 o 
   5   5   0        0.53        0.50      8.91 o 
   6   5   0        0.53       -9.55     10.55 o 
   7   5   0        7.63       13.65     14.72 o 
   0   6   0      539.22      505.17     18.99 o 
   1   6   0       19.22       21.83      2.71 o 
   2   6   0        1.12        3.23      3.27 o 
   3   6   0       50.15       47.86      6.90 o 
   4   6   0        0.39        0.89      5.76 o 
   5   6   0       27.99        4.98     18.68 o 
   6   6   0       12.04        0.94     12.53 o 
   7   6   0       11.28       14.32     15.19 o 
   1   7   0       92.35       99.18      4.39 o 
   2   7   0       23.55       25.43      5.79 o 
   3   7   0       37.43       35.01      6.46 o 
   4   7   0       72.07       81.83     10.08 o 
   5   7   0       21.50        8.09     10.21 o 
   6   7   0        6.19        0.27     12.80 o 
   7   7   0        0.02       -1.36     15.42 o 
   0   8   0       15.26       21.15      6.43 o 
   1   8   0       41.11       40.83      4.68 o 
   2   8   0       27.11       18.44      7.86 o 
   3   8   0      176.61      173.15     12.12 o 
   4   8   0       81.75       66.61     13.59 o 
   5   8   0        3.73        4.57     10.88 o 
   6   8   0        3.12       14.26     14.65 o 
   1   9   0       19.59       12.20      5.59 o 
   2   9   0        1.15       -4.29      4.79 o 
   3   9   0       22.97       11.39      5.78 o 
   4   9   0        0.48        5.05      8.91 o 
   5   9   0        7.80        8.12     11.01 o 
   6   9   0        0.31       -8.09     20.00 o 
   0  10   0      156.66      165.82     15.68 o 
   1  10   0        0.86       -3.03      5.17 o 
   2  10   0       21.31       18.31      6.36 o 
   3  10   0        9.09        6.30      6.29 o 
   4  10   0        0.29      -15.83     10.56 o 
   5  10   0        0.24        5.01     11.68 o 
   6  10   0        0.56        4.38     15.72 o 
   1  11   0        2.82       -3.86      5.64 o 
   2  11   0       35.10       32.34      7.43 o 
   3  11   0       17.04        9.19      9.01 o 
   4  11   0       27.22       22.43     12.10 o 
   5  11   0       13.97       16.45     12.60 o 
   0  12   0        7.56       16.67     16.53 o 
   1  12   0        5.69        6.20      8.28 o 
   2  12   0        0.82        7.45      6.57 o 
   3  12   0       31.35       21.98     11.53 o 
   4  12   0        0.01       -4.69     11.31 o 
   5  12   0        0.90       -5.69     13.66 o 
   1  13   0        1.23       13.85     12.42 o 
   2  13   0       10.71       24.28      9.81 o 
   3  13   0        1.54        5.19      9.27 o 
   4  13   0        0.13        9.85     13.34 o 
   0  14   0       11.64        8.06     18.33 o 
   1  14   0        4.92        6.17     13.04 o 
   2  14   0        0.78       14.23     13.51 o 
   3  14   0        1.33       17.34     15.05 o 
   1  15   0        1.81       -5.08     13.50 o 
   2  15   0        7.66       14.58     23.61 o 
   1   0   1       42.82       42.10      8.83 o 
   2   0   1      845.44      793.83     19.57 o 
   3   0   1      276.27      271.44     18.32 o 
   4   0   1      746.37      846.29     27.96 o 
   5   0   1       81.21       72.30      9.30 o 
   6   0   1       10.14       14.16      8.76 o 
   7   0   1        0.82       43.47     20.00 o 
   0   1   1      358.72      319.36      7.50 o 
   1   1   1      760.32      629.42     12.52 o 
   2   1   1     1212.84     1106.17     15.62 o 
   3   1   1      727.78      687.97     15.98 o 
   4   1   1      410.90      408.03     13.58 o 
   5   1   1       12.18        8.56      3.91 o 
   6   1   1       12.92        6.83      5.76 o 
   7   1   1       19.68       -1.26     12.15 o 
   0   2   1     1265.54     1254.26     18.02 o 
   1   2   1    14471.06    15593.45     91.92 o 
   2   2   1      403.47      375.48      8.18 o 
   3   2   1      227.60      222.59      7.04 o 
   4   2   1      126.42      137.08      7.03 o 
   5   2   1        1.80        1.95      4.24 o 
   6   2   1        8.28        7.13      5.74 o 
   7   2   1        6.73       -5.80      8.40 o 
   0   3   1     6248.17     6202.04     49.37 o 
   1   3   1    11300.81    11848.17     92.30 o 
   2   3   1      578.68      541.77      8.66 o 
   3   3   1      117.71      136.76      6.56 o 
   4   3   1       36.08       37.69      6.06 o 
   5   3   1       18.93       13.59      4.81 o 
   6   3   1       10.95       12.60      6.79 o 
   7   3   1        6.94        0.43      9.18 o 
   0   4   1      348.31      330.69      5.93 o 
   1   4   1      953.89     1002.13      8.82 o 
   2   4   1      550.94      550.87      9.41 o 
   3   4   1       45.46       48.68      4.13 o 
   4   4   1      172.08      192.80      7.71 o 
   5   4   1      159.79      153.86     10.86 o 
   6   4   1       24.23        3.91      7.83 o 
   7   4   1        0.01       -0.25      9.04 o 
   0   5   1       15.28       18.08      2.58 o 
   1   5   1       71.25       73.08      2.53 o 
   2   5   1     3549.88     3607.29     35.01 o 
   3   5   1      228.10      254.79      6.93 o 
   4   5   1       24.49       20.41      5.00 o 
   5   5   1       34.88       26.36      6.78 o 
   6   5   1        4.59        2.42      7.26 o 
   7   5   1        5.07        9.12     10.20 o 
   0   6   1        6.83        8.36      2.55 o 
   1   6   1      406.98      399.04      5.92 o 
   2   6   1     1000.61     1033.48     16.50 o 
   3   6   1       19.67       19.87      4.19 o 
   4   6   1       10.68       10.91      4.45 o 
   5   6   1       72.91       61.87      9.19 o 
   6   6   1       11.76        9.40      8.43 o 
   7   6   1        1.44       -1.86      9.29 o 
   0   7   1       31.88       30.87      4.26 o 
   1   7   1     1128.65     1129.49     10.49 o 
   2   7   1      247.28      249.97      6.93 o 
   3   7   1       51.78       49.11      6.40 o 
   4   7   1        2.89        4.43      4.76 o 
   5   7   1       27.26       13.94      7.62 o 
   6   7   1        2.87        1.63      9.09 o 
   7   7   1       11.13       10.78     15.78 o 
   0   8   1       21.00       21.53      3.80 o 
   1   8   1       50.04       52.75      3.20 o 
   2   8   1       76.92       81.52      5.74 o 
   3   8   1       47.58       32.90      5.04 o 
   4   8   1       10.50        6.52      5.41 o 
   5   8   1       11.25        7.10      7.57 o 
   6   8   1        2.29        6.72      9.34 o 
   0   9   1        0.17        4.24      3.49 o 
   1   9   1       11.10       14.00      3.88 o 
   2   9   1       15.65       11.83      3.93 o 
   3   9   1       94.82       99.32      6.99 o 
   4   9   1       79.41       67.90      8.68 o 
   5   9   1       22.20       23.96      8.24 o 
   6   9   1        0.50       -3.48      9.51 o 
   0  10   1      135.23      161.00     15.98 o 
   1  10   1        0.39        0.67      3.74 o 
   2  10   1       11.82        9.12      4.09 o 
   3  10   1        8.37       10.13      4.90 o 
   4  10   1        9.80        6.53      6.18 o 
   5  10   1       10.88       15.84      8.65 o 
   6  10   1        0.24        1.34      9.97 o 
   0  11   1        0.02       -7.30     10.62 o 
   1  11   1        1.63        0.84      4.12 o 
   2  11   1        2.42        4.66      4.10 o 
   3  11   1        6.85        2.10      4.78 o 
   4  11   1       13.51        4.86      6.71 o 
   5  11   1        2.13       -5.22      8.03 o 
   0  12   1       10.72       12.98      9.99 o 
   1  12   1        2.82        2.29      5.80 o 
   2  12   1        7.95       11.49      4.63 o 
   3  12   1        7.22        7.07      6.16 o 
   4  12   1        4.83        8.13      7.30 o 
   5  12   1        1.97        0.29      9.08 o 
   0  13   1       24.26       12.85     11.73 o 
   1  13   1        1.43        1.14      7.53 o 
   2  13   1        6.43       -5.55      7.09 o 
   3  13   1       10.76        1.63      7.10 o 
   4  13   1        1.04       -0.01      8.26 o 
   0  14   1        2.67       -1.03     12.42 o 
   1  14   1        4.63       15.84      9.85 o 
   2  14   1        0.42       -5.36      7.99 o 
   3  14   1        0.83        4.00     10.39 o 
   0  15   1        8.13       20.39     15.56 o 
   1  15   1        6.73        0.76     11.98 o 
   2  15   1        1.96       -0.16     16.42 o 
   0   0   2     5645.61     5841.65     94.54 o 
   1   0   2       77.90       75.46      4.57 o 
   2   0   2     1071.13      985.94     23.93 o 
   3   0   2       21.77       16.24      5.31 o 
   4   0   2        7.15       25.53      7.03 o 
   5   0   2        6.52       11.12      6.43 o 
   6   0   2        4.53        5.61      7.34 o 
   7   0   2       50.76       30.06     12.52 o 
   0   1   2     1357.38     1267.28     25.21 o 
   1   1   2     1015.52      964.90      8.91 o 
   2   1   2      480.70      449.32     12.91 o 
   3   1   2      150.72      174.96      7.76 o 
   4   1   2      135.01      151.43      7.29 o 
   5   1   2       39.91       37.15      5.52 o 
   6   1   2        1.30        4.34      5.21 o 
   7   1   2        1.94        7.04      9.44 o 
   0   2   2     1805.67     1636.99     38.70 o 
   1   2   2     1295.36     1235.34     10.79 o 
   2   2   2       98.23       98.18      4.02 o 
   3   2   2     1155.55     1168.50     13.96 o 
   4   2   2      377.92      389.65      9.68 o 
   5   2   2       13.05       10.99      4.45 o 
   6   2   2       27.21       26.73      6.66 o 
   7   2   2       16.89       25.65      9.99 o 
   0   3   2     5753.75     5455.77     44.17 o 
   1   3   2     6540.42     6417.82     42.70 o 
   2   3   2      234.46      256.54      7.89 o 
   3   3   2       29.34       29.17      3.16 o 
   4   3   2        3.46        3.12      3.53 o 
   5   3   2       24.43       17.21      5.85 o 
   6   3   2        7.35       -1.23      6.38 o 
   7   3   2        2.24       -2.68      9.31 o 
   0   4   2        9.55        6.78      3.68 o 
   1   4   2     4459.30     4329.41     29.44 o 
   2   4   2      169.65      171.73      6.42 o 
   3   4   2      193.78      183.93      9.20 o 
   4   4   2       73.63       84.93      6.39 o 
   5   4   2       21.48       22.33      8.21 o 
   6   4   2       50.93       44.35      8.70 o 
   7   4   2        0.58        3.99      8.73 o 
   0   5   2      160.49      152.27      5.15 o 
   1   5   2      284.04      273.26      5.87 o 
   2   5   2     1059.31     1101.00     13.57 o 
   3   5   2        0.47        1.19      3.13 o 
   4   5   2        7.60        6.71      4.77 o 
   5   5   2       33.87       43.26      8.39 o 
   6   5   2        8.40        6.61      7.89 o 
   7   5   2        1.73       -1.58      9.19 o 
   0   6   2      267.26      276.52      6.64 o 
   1   6   2      309.43      288.63      4.66 o 
   2   6   2      409.16      393.81      8.50 o 
   3   6   2       60.33       50.64      4.72 o 
   4   6   2       28.53       21.51      5.92 o 
   5   6   2       11.54       16.92      6.54 o 
   6   6   2        9.52        7.91      8.64 o 
   7   6   2        6.46       -1.36      9.55 o 
   0   7   2       57.53       60.63      6.37 o 
   1   7   2      298.23      293.48      5.17 o 
   2   7   2      400.47      439.67     12.39 o 
   3   7   2       75.04       82.65      6.24 o 
   4   7   2       47.49       43.70      7.08 o 
   5   7   2       34.02       31.37      6.96 o 
   6   7   2       21.78       23.09     10.28 o 
   7   7   2        5.60      -18.01     12.01 o 
   0   8   2        2.95       -0.06      2.84 o 
   1   8   2      125.15      139.91      5.15 o 
   2   8   2      138.15      144.24      6.97 o 
   3   8   2      136.16      141.07      8.88 o 
   4   8   2        0.88        7.69      4.84 o 
   5   8   2        5.90       -1.53      9.66 o 
   6   8   2        1.83       -0.67      9.32 o 
   0   9   2        4.66        4.86      4.06 o 
   1   9   2      124.95      118.92      5.21 o 
   2   9   2      130.64      140.00      8.46 o 
   3   9   2      100.60      108.63      7.78 o 
   4   9   2       17.39       18.55      6.77 o 
   5   9   2        3.34       -0.31      6.89 o 
   6   9   2        3.41       -8.91      9.52 o 
   0  10   2      125.82      136.25      8.40 o 
   1  10   2       56.44       53.44      6.21 o 
   2  10   2       29.24       24.67      4.66 o 
   3  10   2       16.12        9.13      5.54 o 
   4  10   2       11.15       13.58      5.58 o 
   5  10   2        0.49        0.30      7.59 o 
   6  10   2        0.03        7.64      9.58 o 
   0  11   2       22.37       21.58     10.88 o 
   1  11   2       33.86       39.21      5.74 o 
   2  11   2       35.55       34.44      5.10 o 
   3  11   2       29.61       18.22      5.27 o 
   4  11   2        5.07       -0.92      6.09 o 
   5  11   2        7.10        1.61      8.35 o 
   0  12   2       23.08        7.72     18.06 o 
   1  12   2        7.75       -2.52      6.07 o 
   2  12   2       13.92        6.12      5.70 o 
   3  12   2        6.25       11.49      5.91 o 
   4  12   2       25.66       22.76     10.74 o 
   5  12   2        5.81       11.82      9.37 o 
   0  13   2        2.17        4.66     11.64 o 
   1  13   2       24.92       18.88      8.63 o 
   2  13   2        2.20        3.66      7.39 o 
   3  13   2       11.22        6.56      7.63 o 
   4  13   2        2.34       -5.34      7.44 o 
   0  14   2        2.03       -4.91     12.21 o 
   1  14   2       34.72       22.83     13.01 o 
   2  14   2        0.30        1.48      9.64 o 
   3  14   2        6.81        0.42      7.86 o 
   0  15   2        0.69        5.16     14.55 o 
   1  15   2        5.54        3.18     12.35 o 
   2  15   2        4.43       -1.29     12.19 o 
   1   0   3      717.87      720.00     23.28 o 
   2   0   3       89.14       82.58      6.88 o 
   3   0   3       44.35       53.56      6.54 o 
   4   0   3      184.24      215.52     12.22 o 
   5   0   3      116.59      127.56     11.74 o 
   6   0   3        5.18        1.78      7.02 o 
   7   0   3        8.34        2.20     12.42 o 
   0   1   3     5465.32     5380.47    129.95 o 
   1   1   3      895.92      851.68      9.69 o 
   2   1   3      987.27      898.38     10.50 o 
   3   1   3       16.75       22.20      3.48 o 
   4   1   3       48.58       39.00      7.67 o 
   5   1   3       26.97       33.37      5.44 o 
   6   1   3       20.22       22.14      6.49 o 
   7   1   3       10.52        7.20      7.32 o 
   0   2   3      674.88      593.07     16.84 o 
   1   2   3     3816.37     3758.85     27.44 o 
   2   2   3      177.18      171.11      5.18 o 
   3   2   3       75.25       70.10      4.13 o 
   4   2   3       85.73       93.31      7.17 o 
   5   2   3       10.55       17.39      5.07 o 
   6   2   3       42.09       54.70      8.27 o 
   7   2   3        3.22       -6.19      8.49 o 
   0   3   3        8.54        5.82      2.17 o 
   1   3   3     1069.20     1016.79     12.75 o 
   2   3   3      140.36      151.68      7.16 o 
   3   3   3      158.14      156.54      5.48 o 
   4   3   3       24.56       37.73      4.55 o 
   5   3   3        0.40       -0.94      6.75 o 
   6   3   3       21.09       23.13      8.40 o 
   7   3   3        7.92       18.14      9.29 o 
   0   4   3      313.24      301.43      6.85 o 
   1   4   3      804.06      774.28      9.19 o 
   2   4   3      283.46      287.24      8.21 o 
   3   4   3       52.38       50.03      3.75 o 
   4   4   3       97.79      102.41     10.32 o 
   5   4   3       31.80       33.71      6.78 o 
   6   4   3        7.31        7.90      7.15 o 
   7   4   3        1.11       -2.46      9.12 o 
   0   5   3      306.20      309.75      7.54 o 
   1   5   3       91.27       92.50      3.60 o 
   2   5   3       14.26       23.59      3.16 o 
   3   5   3       83.27       86.85      5.40 o 
   4   5   3       12.83       11.86      6.04 o 
   5   5   3        8.53       16.43      6.83 o 
   6   5   3       19.75       15.07      7.52 o 
   7   5   3        0.42        5.46     10.58 o 
   0   6   3        0.45       -0.91      2.51 o 
   1   6   3      783.10      761.96      7.80 o 
   2   6   3      983.04      915.30     12.86 o 
   3   6   3       23.91       15.64      4.19 o 
   4   6   3       23.16       11.67      5.94 o 
   5   6   3       79.04       79.02     13.98 o 
   6   6   3       10.44        1.84      8.62 o 
   7   6   3        6.91        1.09      8.75 o 
   0   7   3       50.16       53.93      4.21 o 
   1   7   3       76.67       83.94      3.28 o 
   2   7   3      492.88      504.74      9.91 o 
   3   7   3       73.03       61.36      8.18 o 
   4   7   3       29.98       31.48      6.46 o 
   5   7   3        5.98       11.10      6.69 o 
   6   7   3       13.31       21.78      9.74 o 
   7   7   3        6.87       14.57      9.83 o 
   0   8   3       24.46       26.20      3.79 o 
   1   8   3      181.75      187.12      6.02 o 
   2   8   3      309.44      310.40      9.39 o 
   3   8   3       16.67        8.38      4.76 o 
   4   8   3       42.37       28.17      7.77 o 
   5   8   3       14.51       18.86      6.69 o 
   6   8   3        6.96       23.97     10.32 o 
   0   9   3       12.75        5.70      4.00 o 
   1   9   3       62.09       66.46      5.45 o 
   2   9   3      166.80      169.41      9.57 o 
   3   9   3      194.48      191.91     14.29 o 
   4   9   3       22.73       25.76      5.66 o 
   5   9   3       14.29       17.11      8.71 o 
   6   9   3        3.11       -1.75      9.48 o 
   0  10   3       79.54       76.10      7.78 o 
   1  10   3        4.78        5.90      3.74 o 
   2  10   3       41.26       36.47      5.59 o 
   3  10   3      148.39      159.67     13.39 o 
   4  10   3       25.49       26.49      6.33 o 
   5  10   3        3.75        5.68      7.46 o 
   6  10   3        4.07        1.82     10.27 o 
   0  11   3       42.32       47.75      9.66 o 
   1  11   3       47.30       53.68      6.37 o 
   2  11   3       48.83       56.50      7.29 o 
   3  11   3       38.95       37.07      6.47 o 
   4  11   3       23.08       17.39      6.38 o 
   5  11   3        2.64       16.61      8.91 o 
   0  12   3       24.46       23.23     11.26 o 
   1  12   3        6.27       10.53      5.10 o 
   2  12   3       16.06       11.23      5.79 o 
   3  12   3       12.27       12.06      5.93 o 
   4  12   3       39.53       36.21      8.61 o 
   5  12   3        1.03       -3.71      8.86 o 
   0  13   3       18.50       11.47     11.87 o 
   1  13   3       13.93        7.61      7.52 o 
   2  13   3        9.54       17.11      6.63 o 
   3  13   3       32.03       23.22      7.82 o 
   4  13   3        4.06        1.86      7.66 o 
   0  14   3        1.15        4.66     12.61 o 
   1  14   3        4.11        4.07     10.22 o 
   2  14   3        1.33        0.31      9.27 o 
   3  14   3        4.29       10.88      9.00 o 
   0  15   3        0.07       -2.13     14.71 o 
   1  15   3       22.61       31.71     13.85 o 
   2  15   3        6.36        3.99     20.37 o 
   0   0   4    11995.35    12012.45    193.09 o 
   1   0   4       22.34       15.04      3.16 o 
   2   0   4       49.19       52.64      4.48 o 
   3   0   4       44.06       37.86      5.98 o 
   4   0   4       24.92       24.78      6.56 o 
   5   0   4      300.87      305.84     28.43 o 
   6   0   4        4.86       11.36      8.22 o 
   7   0   4       19.54       11.06     30.84 o 
   0   1   4     1107.00      998.97     14.26 o 
   1   1   4     1349.64     1301.02     13.08 o 
   2   1   4      277.60      241.36      5.14 o 
   3   1   4      145.20      153.88      6.64 o 
   4   1   4        1.76        5.00      3.45 o 
   5   1   4       56.45       53.36     11.29 o 
   6   1   4        9.12        1.59      5.86 o 
   7   1   4       10.22        7.13      8.16 o 
   0   2   4       19.47       15.31      2.54 o 
   1   2   4     2302.70     2244.08     19.64 o 
   2   2   4      873.08      832.13     10.41 o 
   3   2   4       60.94       63.73      3.88 o 
   4   2   4       19.50       19.35      3.83 o 
   5   2   4       18.84       24.53      6.11 o 
   6   2   4       11.27       15.11      6.48 o 
   7   2   4        3.44      -12.18      8.78 o 
   0   3   4        3.65        0.18      2.95 o 
   1   3   4      456.93      404.74      6.41 o 
   2   3   4      112.48      119.53      4.04 o 
   3   3   4       35.37       40.55      3.48 o 
   4   3   4       22.66       19.60      4.39 o 
   5   3   4       11.45       15.98      5.54 o 
   6   3   4       95.46      109.63     10.78 o 
   7   3   4        0.38        3.41      7.97 o 
   0   4   4       93.43       93.20      5.36 o 
   1   4   4      172.86      174.76      5.35 o 
   2   4   4      240.09      240.09      7.20 o 
   3   4   4       67.85       72.20      4.36 o 
   4   4   4      130.57      146.41      9.38 o 
   5   4   4       17.46       13.77      5.10 o 
   6   4   4        8.27       14.83      7.32 o 
   7   4   4        1.72       10.02     10.00 o 
   0   5   4     1342.56     1248.02     21.70 o 
   1   5   4      198.76      190.82      5.19 o 
   2   5   4      678.47      607.33     11.03 o 
   3   5   4      138.43      129.05      7.75 o 
   4   5   4      104.68      101.61      8.35 o 
   5   5   4       59.71       59.98     12.09 o 
   6   5   4       13.88       21.50     11.49 o 
   7   5   4       16.00       14.17      9.96 o 
   0   6   4      309.11      316.10     11.84 o 
   1   6   4      122.14      126.46      3.47 o 
   2   6   4      243.72      234.65      7.25 o 
   3   6   4       78.17       84.51      7.01 o 
   4   6   4       82.08       93.68      8.83 o 
   5   6   4        5.01        1.15      7.50 o 
   6   6   4        6.24       -4.79      7.88 o 
   7   6   4       27.19       27.00     11.56 o 
   0   7   4       64.18       67.88      5.08 o 
   1   7   4      175.58      175.09      5.57 o 
   2   7   4      189.18      201.77      7.32 o 
   3   7   4      236.48      205.97      9.32 o 
   4   7   4        0.25        3.46      5.36 o 
   5   7   4       11.67        7.75      7.53 o 
   6   7   4        1.28        5.47      9.35 o 
   7   7   4        3.78       13.25     12.45 o 
   0   8   4       13.06        9.98      3.35 o 
   1   8   4      146.26      154.15      5.42 o 
   2   8   4      137.71      142.01      6.45 o 
   3   8   4       81.04       78.71      7.70 o 
   4   8   4       47.58       45.78     10.79 o 
   5   8   4       30.38       33.43      7.92 o 
   6   8   4        5.76        2.83      8.22 o 
   0   9   4       17.18       19.07      4.31 o 
   1   9   4       19.64       22.36      3.97 o 
   2   9   4       13.83       19.08      4.53 o 
   3   9   4      260.82      266.23     11.01 o 
   4   9   4        4.74        6.21      4.70 o 
   5   9   4        0.74        0.38      6.65 o 
   6   9   4        3.90       11.87     10.12 o 
   0  10   4        0.29       -1.49      4.40 o 
   1  10   4      106.02      113.16      6.84 o 
   2  10   4        6.51       11.26      4.40 o 
   3  10   4       66.54       64.35      7.09 o 
   4  10   4       35.32       29.82     10.18 o 
   5  10   4        6.94        2.61      7.86 o 
   6  10   4        8.26       20.06     14.00 o 
   0  11   4      175.93      190.91     11.10 o 
   1  11   4        7.30        9.18      4.53 o 
   2  11   4       98.19      115.01     10.95 o 
   3  11   4       19.85       14.96      5.37 o 
   4  11   4        4.14       -3.72      5.37 o 
   5  11   4        3.94        0.55      8.72 o 
   0  12   4       33.78       33.08     11.98 o 
   1  12   4        4.38       11.18      5.50 o 
   2  12   4      103.69      111.82      9.52 o 
   3  12   4       16.30       12.36      6.24 o 
   4  12   4       32.79       27.97      7.49 o 
   0  13   4       25.37       25.66     13.25 o 
   1  13   4        3.43       -4.23      7.62 o 
   2  13   4       22.42       25.85      7.75 o 
   3  13   4       15.46       12.67      7.62 o 
   4  13   4        7.48       13.45      8.40 o 
   0  14   4       20.04        3.84     13.18 o 
   1  14   4       85.01      107.83     15.71 o 
   2  14   4        1.40        0.86      9.00 o 
   3  14   4        0.43       -4.27      9.66 o 
   0  15   4        8.92      -10.97     18.06 o 
   1  15   4        5.44       -1.91     11.60 o 
   2  15   4        0.21      -11.61     12.61 o 
   1   0   5      349.74      351.77      8.14 o 
   2   0   5        8.02        5.87      2.71 o 
   3   0   5       14.74       12.16      4.41 o 
   4   0   5      144.16      141.06     10.30 o 
   5   0   5        0.18       -1.08      5.31 o 
   6   0   5        8.51        6.88      7.25 o 
   7   0   5       18.77        9.48     12.17 o 
   0   1   5        0.98        1.60      2.23 o 
   1   1   5       90.89       83.69      3.65 o 
   2   1   5        8.51       11.50      2.15 o 
   3   1   5       10.58        6.25      2.94 o 
   4   1   5       45.48       49.65      4.84 o 
   5   1   5      236.58      248.00     16.43 o 
   6   1   5       20.52       12.51      8.00 o 
   7   1   5        1.65       24.42      9.63 o 
   0   2   5       30.37       34.07      4.89 o 
   1   2   5       11.34       10.17      1.91 o 
   2   2   5      166.97      169.32      4.28 o 
   3   2   5      105.70       98.25      4.60 o 
   4   2   5      100.18       96.67      6.69 o 
   5   2   5       30.82       22.38      7.64 o 
   6   2   5       15.76       12.78     10.64 o 
   7   2   5        5.70       10.21     10.25 o 
   0   3   5        0.06        2.13      2.47 o 
   1   3   5      419.65      399.27      8.16 o 
   2   3   5       28.24       29.94      2.56 o 
   3   3   5       69.39       67.24      3.82 o 
   4   3   5       41.35       39.90      6.04 o 
   5   3   5      145.72      143.93     15.98 o 
   6   3   5      162.84      176.55     12.67 o 
   7   3   5        8.38       20.09     10.32 o 
   0   4   5     1380.34     1305.56     18.37 o 
   1   4   5     1074.24     1025.42     20.04 o 
   2   4   5      156.33      159.25      6.24 o 
   3   4   5      220.52      230.33      9.56 o 
   4   4   5       12.06       10.51      4.92 o 
   5   4   5        6.27        8.49      5.74 o 
   6   4   5       11.25        3.42      7.22 o 
   7   4   5        0.73       12.44      9.41 o 
   0   5   5        2.99        5.70      4.14 o 
   1   5   5      233.02      223.80      5.26 o 
   2   5   5      493.48      472.44      9.47 o 
   3   5   5      369.73      384.93     14.19 o 
   4   5   5       16.93        8.61      4.82 o 
   5   5   5       13.94        6.23      6.76 o 
   6   5   5       10.24        7.82      7.52 o 
   7   5   5       17.40       22.66     12.84 o 
   0   6   5       57.82       61.12      4.72 o 
   1   6   5        9.18        7.98      2.12 o 
   2   6   5      146.29      143.13      5.79 o 
   3   6   5       69.25       63.80      6.11 o 
   4   6   5      195.24      202.17     10.44 o 
   5   6   5       10.02        1.48     10.52 o 
   6   6   5       13.68        4.56      8.11 o 
   7   6   5       19.72       27.64     10.62 o 
   0   7   5      646.15      663.83     13.22 o 
   1   7   5       57.34       66.47      4.00 o 
   2   7   5       74.67       80.06      6.03 o 
   3   7   5        7.26        6.97      4.12 o 
   4   7   5        8.45        5.56      5.21 o 
   5   7   5       16.16       17.42      7.98 o 
   6   7   5        8.69        8.49      9.01 o 
   0   8   5       19.90       24.92      4.28 o 
   1   8   5       11.18        7.15      2.75 o 
   2   8   5       15.86       16.72      4.08 o 
   3   8   5      247.60      227.53     12.44 o 
   4   8   5       38.16       22.68      7.07 o 
   5   8   5        5.16       -2.72      6.79 o 
   6   8   5        3.85       14.05     10.28 o 
   0   9   5       99.06      110.93      6.92 o 
   1   9   5      116.93      127.49      5.57 o 
   2   9   5       79.66       85.14      7.94 o 
   3   9   5        9.93       22.88      5.93 o 
   4   9   5        4.29       -2.16      5.00 o 
   5   9   5        8.74        5.99      7.13 o 
   6   9   5        2.28       19.40      8.42 o 
   0  10   5       19.24       16.52      4.85 o 
   1  10   5        4.50        6.76      3.47 o 
   2  10   5       74.90       64.77      6.91 o 
   3  10   5       50.92       50.76      8.21 o 
   4  10   5       23.84       21.75      8.03 o 
   5  10   5       15.87       35.35      8.25 o 
   0  11   5        9.56       11.10      4.79 o 
   1  11   5       49.63       50.40      6.43 o 
   2  11   5      113.18      121.21      9.85 o 
   3  11   5       22.71       18.96      5.57 o 
   4  11   5        3.75        9.95      5.88 o 
   5  11   5        1.16        2.60      7.30 o 
   0  12   5        4.65        1.09      8.06 o 
   1  12   5       17.46       18.09      5.90 o 
   2  12   5       37.17       26.36      7.24 o 
   3  12   5        2.71        9.14      5.78 o 
   4  12   5        7.14       12.22      6.84 o 
   0  13   5       14.51       -1.99     11.14 o 
   1  13   5       26.80       25.75      8.80 o 
   2  13   5       24.22       21.23      7.83 o 
   3  13   5       27.77       26.37      8.37 o 
   4  13   5       10.39       10.79      6.95 o 
   0  14   5        0.40        4.58     17.22 o 
   1  14   5       41.33       37.52     12.68 o 
   2  14   5        1.61      -10.71      9.60 o 
   3  14   5        5.22       11.69      9.86 o 
   0  15   5        3.40       35.00     25.42 o 
   1  15   5       16.30        5.07     15.01 o 
   0   0   6      134.44      141.80      8.49 o 
   1   0   6        7.82       10.09      2.67 o 
   2   0   6       66.07       67.88     10.11 o 
   3   0   6        1.45        3.93      3.48 o 
   4   0   6       19.92       18.12      6.18 o 
   5   0   6      656.25      710.86     19.72 o 
   6   0   6       62.20       73.17     14.69 o 
   7   0   6        4.30       -0.67     13.19 o 
   0   1   6       21.52       17.98      2.87 o 
   1   1   6     1361.00     1294.64     13.02 o 
   2   1   6      354.00      345.61      7.26 o 
   3   1   6      127.02      142.36      5.94 o 
   4   1   6       54.87       45.35      4.80 o 
   5   1   6       80.88       79.49      7.40 o 
   6   1   6       44.00       42.84      7.91 o 
   7   1   6        2.27       -2.80      7.90 o 
   0   2   6      154.38      148.06      8.97 o 
   1   2   6        3.54        4.10      1.80 o 
   2   2   6      800.27      816.07     12.11 o 
   3   2   6       69.66       61.82      3.90 o 
   4   2   6       94.28      101.04      7.58 o 
   5   2   6        3.30        3.18      4.85 o 
   6   2   6       37.85       27.48      7.36 o 
   7   2   6        2.83        6.17      8.52 o 
   0   3   6      113.27      129.49      9.01 o 
   1   3   6      971.08      953.69     11.55 o 
   2   3   6       91.90      100.99      3.73 o 
   3   3   6       25.06       24.01      3.90 o 
   4   3   6      267.07      268.84     18.58 o 
   5   3   6       31.13       25.19      7.14 o 
   6   3   6       73.05       65.76      9.01 o 
   7   3   6        8.07       17.92     11.26 o 
   0   4   6       67.71       69.37      4.99 o 
   1   4   6       83.24       83.59      5.34 o 
   2   4   6       31.09       33.30      2.55 o 
   3   4   6      101.33      123.62      7.20 o 
   4   4   6       74.78       87.86      7.55 o 
   5   4   6        5.22        4.61      5.75 o 
   6   4   6       18.22       22.66      8.22 o 
   7   4   6       12.89       11.15      9.23 o 
   0   5   6      301.19      289.62      8.93 o 
   1   5   6       12.59       10.26      2.30 o 
   2   5   6       25.94       22.87      3.67 o 
   3   5   6      171.73      160.64      8.16 o 
   4   5   6      273.20      265.86     12.08 o 
   5   5   6        4.70        0.97      5.30 o 
   6   5   6        9.48        4.83      7.48 o 
   7   5   6       10.54       -0.77      9.01 o 
   0   6   6      351.82      345.35     10.78 o 
   1   6   6       21.41       23.77      2.91 o 
   2   6   6       29.01       36.18      4.46 o 
   3   6   6        7.50        1.08      3.45 o 
   4   6   6      140.34      142.51      9.43 o 
   5   6   6        4.86        7.65      7.29 o 
   6   6   6        5.74        6.95      8.21 o 
   7   6   6       12.12        5.62      9.61 o 
   0   7   6      493.60      510.18     11.85 o 
   1   7   6      221.56      230.97      9.42 o 
   2   7   6        1.34        1.55      3.16 o 
   3   7   6      136.63      136.00      8.33 o 
   4   7   6       72.60       74.58      8.30 o 
   5   7   6        7.87       10.41      7.41 o 
   6   7   6        3.12        7.13      8.41 o 
   0   8   6      238.59      245.80     12.45 o 
   1   8   6       45.02       40.46      4.01 o 
   2   8   6       87.29       88.69      6.40 o 
   3   8   6      547.87      510.93     17.38 o 
   4   8   6        0.84        2.99      5.40 o 
   5   8   6        0.74       -4.30      8.44 o 
   6   8   6        3.97        4.05      8.11 o 
   0   9   6        2.59        0.88      6.48 o 
   1   9   6       86.78       84.26      5.43 o 
   2   9   6       23.01       14.72      4.93 o 
   3   9   6       88.70       87.20      8.22 o 
   4   9   6       13.48       18.68      5.93 o 
   5   9   6        2.22       -2.10      5.74 o 
   6   9   6        5.20       13.87     10.13 o 
   0  10   6       40.93       42.97      6.13 o 
   1  10   6       27.78       39.56      4.64 o 
   2  10   6      191.07      203.26     10.02 o 
   3  10   6       27.66       16.72      5.78 o 
   4  10   6        6.55        6.09      5.59 o 
   5  10   6       10.98       14.79      6.66 o 
   0  11   6       31.53       28.00      5.94 o 
   1  11   6       17.73       12.86      5.29 o 
   2  11   6       53.16       45.35      7.37 o 
   3  11   6        3.76        1.99      5.08 o 
   4  11   6        8.69        9.72      6.15 o 
   5  11   6        0.65        3.00      6.71 o 
   0  12   6        0.52        3.15      9.91 o 
   1  12   6        9.19       -4.76      5.48 o 
   2  12   6       17.29        3.98      5.70 o 
   3  12   6       33.09       34.92      7.82 o 
   4  12   6        8.76       17.36      7.24 o 
   0  13   6        4.56       19.03     16.81 o 
   1  13   6       23.03       11.57      8.39 o 
   2  13   6        2.14       -9.10      6.07 o 
   3  13   6        4.85       10.03      7.38 o 
   4  13   6        3.59       -1.69      7.82 o 
   0  14   6        0.69       -5.83     15.97 o 
   1  14   6        7.64       -0.53     10.65 o 
   2  14   6        0.94       -9.64      9.36 o 
   3  14   6        0.28       -5.95      7.60 o 
   0  15   6       12.99       -3.06     17.64 o 
   1  15   6        2.23        4.53     15.00 o 
   1   0   7      248.43      256.94     12.96 o 
   2   0   7      182.45      180.16      8.94 o 
   3   0   7      116.70      130.31      7.08 o 
   4   0   7        8.38        8.79      4.63 o 
   5   0   7      273.05      253.51     15.24 o 
   6   0   7       42.10       49.66     12.56 o 
   7   0   7        0.02      -13.60     11.20 o 
   0   1   7     1886.12     1812.08     31.69 o 
   1   1   7     1103.55     1081.53     11.55 o 
   2   1   7     3052.70     3099.87     46.30 o 
   3   1   7       44.66       41.70      4.24 o 
   4   1   7       16.67       24.00      4.04 o 
   5   1   7      204.94      222.77     10.10 o 
   6   1   7        4.67       16.19      6.30 o 
   7   1   7        3.13       -2.98      8.42 o 
   0   2   7        9.00        9.01      3.26 o 
   1   2   7      996.96     1000.60     22.08 o 
   2   2   7       89.07       82.84      5.56 o 
   3   2   7      149.45      148.74      5.73 o 
   4   2   7      149.94      153.07      7.73 o 
   5   2   7      156.14      152.56     10.52 o 
   6   2   7       30.56       19.47      6.46 o 
   7   2   7        2.49       -2.09      8.00 o 
   0   3   7      102.47      115.47      5.84 o 
   1   3   7      763.14      804.23     11.59 o 
   2   3   7        9.74        9.53      2.47 o 
   3   3   7       90.35       95.65      4.86 o 
   4   3   7      680.27      724.17     21.58 o 
   5   3   7      225.08      231.67     15.98 o 
   6   3   7       37.01       36.10      7.88 o 
   7   3   7        4.85       11.54      9.90 o 
   0   4   7      106.93      112.28      6.20 o 
   1   4   7      363.77      380.02      7.61 o 
   2   4   7       60.83       61.76      3.82 o 
   3   4   7      277.45      273.55      9.33 o 
   4   4   7      448.52      445.61     15.85 o 
   5   4   7        0.18       -7.57      5.73 o 
   6   4   7       15.90       15.38      7.92 o 
   7   4   7        0.73        6.64      8.95 o 
   0   5   7      444.15      474.91     15.36 o 
   1   5   7      171.65      174.50      5.74 o 
   2   5   7       17.12       10.66      3.50 o 
   3   5   7       98.11       98.67      6.95 o 
   4   5   7      258.76      257.74     11.23 o 
   5   5   7        3.93        9.47      5.75 o 
   6   5   7        1.52        4.79      7.74 o 
   7   5   7       37.96       59.80     12.58 o 
   0   6   7       22.25       21.37      4.80 o 
   1   6   7       51.06       59.58      4.90 o 
   2   6   7      116.79      118.02      6.47 o 
   3   6   7       77.24       69.82      6.51 o 
   4   6   7      149.89      152.31     12.99 o 
   5   6   7        1.85        6.80      6.75 o 
   6   6   7        9.56       13.18      8.86 o 
   0   7   7       16.93       19.95      4.62 o 
   1   7   7       65.26       75.60      5.14 o 
   2   7   7       48.00       47.93      5.46 o 
   3   7   7       72.36       78.10      6.99 o 
   4   7   7       49.04       61.83      8.71 o 
   5   7   7       11.32        7.20      7.34 o 
   6   7   7       12.12       14.77      9.10 o 
   0   8   7       41.88       40.45      6.41 o 
   1   8   7       79.27       87.98      5.83 o 
   2   8   7        9.12        8.10      3.91 o 
   3   8   7       46.18       48.88      6.04 o 
   4   8   7       20.39        6.02      6.50 o 
   5   8   7        5.04       -3.04      6.49 o 
   6   8   7        4.41        2.44      8.44 o 
   0   9   7        0.81        0.55      3.99 o 
   1   9   7       13.83       19.06      4.79 o 
   2   9   7       42.33       39.45      5.45 o 
   3   9   7        0.68       -3.07      4.29 o 
   4   9   7        7.59        0.85      6.67 o 
   5   9   7        3.20       -3.07      6.59 o 
   6   9   7        6.10        0.94      8.05 o 
   0  10   7       17.43       24.00      6.41 o 
   1  10   7        0.75        3.84      3.77 o 
   2  10   7      176.59      162.90     10.33 o 
   3  10   7       51.86       44.81      7.07 o 
   4  10   7        6.09        0.32      5.35 o 
   5  10   7        1.17        4.87      7.05 o 
   0  11   7        0.07       -0.41      4.84 o 
   1  11   7       13.81       10.30      5.28 o 
   2  11   7        8.07        0.24      4.48 o 
   3  11   7        5.11        6.23      5.00 o 
   4  11   7        3.10       10.85      5.87 o 
   5  11   7        3.62        2.59      8.46 o 
   0  12   7       12.46       11.10      6.70 o 
   1  12   7       26.12       34.54      7.56 o 
   2  12   7       21.10       18.18      7.99 o 
   3  12   7        0.12        3.11      6.43 o 
   4  12   7        4.27        2.06      7.04 o 
   0  13   7        0.28       14.03     16.39 o 
   1  13   7       21.46       18.92      7.55 o 
   2  13   7        3.66       -3.18      6.71 o 
   3  13   7        0.96        0.77      6.92 o 
   0  14   7        1.53       15.56     17.92 o 
   1  14   7        8.94        0.86      9.93 o 
   2  14   7        0.37       -2.49      7.44 o 
   0  15   7        1.51       13.75     20.28 o 
   0   0   8     1051.47     1067.98     23.06 o 
   1   0   8        2.18        5.23      2.19 o 
   2   0   8      766.45      832.88     13.18 o 
   3   0   8      183.19      179.40      8.20 o 
   4   0   8       23.61       19.35      5.05 o 
   5   0   8       99.14      108.47     11.31 o 
   6   0   8       66.47       38.76     23.41 o 
   7   0   8       14.24        2.73     21.18 o 
   0   1   8       27.52       29.44      3.78 o 
   1   1   8      240.89      252.69      5.63 o 
   2   1   8      224.57      234.47      8.67 o 
   3   1   8       33.77       29.30      3.21 o 
   4   1   8      112.16      115.20      6.41 o 
   5   1   8      144.63      141.65      9.35 o 
   6   1   8       68.64       65.99      8.68 o 
   7   1   8        7.68        4.39      9.02 o 
   0   2   8       91.75       80.68      5.19 o 
   1   2   8      442.96      444.18      8.59 o 
   2   2   8      538.90      551.84      9.51 o 
   3   2   8      205.40      216.32      5.85 o 
   4   2   8       29.84       25.92      5.37 o 
   5   2   8      197.95      225.69     12.15 o 
   6   2   8       99.90      128.79     18.44 o 
   7   2   8        1.66        1.11      9.20 o 
   0   3   8      889.93      909.67     18.06 o 
   1   3   8     1052.06     1122.36     13.83 o 
   2   3   8      297.95      321.61      8.06 o 
   3   3   8       57.93       69.57      4.56 o 
   4   3   8      174.78      203.96     11.34 o 
   5   3   8       14.31       12.54      6.66 o 
   6   3   8        6.28        8.75      6.65 o 
   7   3   8       10.39       15.12     11.07 o 
   0   4   8      114.59      100.62      6.24 o 
   1   4   8       80.17       85.81      4.52 o 
   2   4   8        0.49        0.41      2.57 o 
   3   4   8      104.27      108.24      6.74 o 
   4   4   8       76.32       74.75     11.71 o 
   5   4   8       71.92       77.98      8.62 o 
   6   4   8       10.42       15.09      6.96 o 
   7   4   8        3.29       -7.39      9.63 o 
   0   5   8     2397.89     2507.33     58.39 o 
   1   5   8      128.34      140.98      6.20 o 
   2   5   8       18.79       16.73      3.73 o 
   3   5   8      183.12      165.47      8.06 o 
   4   5   8      259.92      269.54     11.45 o 
   5   5   8       23.87       17.12      8.30 o 
   6   5   8        0.80        4.30      7.60 o 
   7   5   8        6.78        3.48      9.15 o 
   0   6   8      579.00      580.84     16.19 o 
   1   6   8       79.56       83.77      5.65 o 
   2   6   8        1.76        3.76      3.37 o 
   3   6   8      956.87     1001.99     17.67 o 
   4   6   8       47.77       33.70      8.35 o 
   5   6   8        6.67       -3.51      6.60 o 
   6   6   8        2.05        6.82      8.43 o 
   0   7   8        8.67       12.35      4.29 o 
   1   7   8       69.86       81.47      7.45 o 
   2   7   8        0.81        0.26      3.35 o 
   3   7   8      469.36      469.71     13.43 o 
   4   7   8       33.12       35.18      5.95 o 
   5   7   8        0.62       -4.51      6.33 o 
   6   7   8       14.41       16.22      9.41 o 
   0   8   8        1.83       -3.34      3.93 o 
   1   8   8       31.08       29.23      4.44 o 
   2   8   8      160.46      166.06      9.30 o 
   3   8   8      126.44      123.21     15.30 o 
   4   8   8       15.50        6.54      5.32 o 
   5   8   8        3.93       -0.40      6.29 o 
   6   8   8       27.76       32.17      9.90 o 
   0   9   8        8.67        3.40      4.37 o 
   1   9   8       37.50       38.20      4.87 o 
   2   9   8       76.04       85.67      6.54 o 
   3   9   8        2.94       -1.01      4.74 o 
   4   9   8        1.27        0.63      5.77 o 
   5   9   8        0.22        6.23      7.32 o 
   0  10   8        8.39       11.82      5.13 o 
   1  10   8       13.07        8.70      4.04 o 
   2  10   8       71.33       66.18      7.90 o 
   3  10   8        1.75        7.49      5.50 o 
   4  10   8        1.28       14.21      6.43 o 
   5  10   8        7.03        9.28      7.97 o 
   0  11   8        9.47        8.59      5.46 o 
   1  11   8        7.43        3.76      3.86 o 
   2  11   8       18.44        5.40      5.38 o 
   3  11   8        4.09        2.86      5.56 o 
   4  11   8        3.90       -1.81      6.06 o 
   5  11   8       11.09        6.34      8.52 o 
   0  12   8        0.14       -0.82      5.37 o 
   1  12   8        1.36       -6.42      4.85 o 
   2  12   8       10.02        7.75      6.74 o 
   3  12   8       10.40        4.33      6.48 o 
   4  12   8        1.00        0.40      6.29 o 
   0  13   8        3.88       -0.69     15.97 o 
   1  13   8        1.38       18.31      7.38 o 
   2  13   8        0.23       -1.00      7.00 o 
   3  13   8        0.88        6.98      7.26 o 
   0  14   8        1.02       -9.44     17.36 o 
   1  14   8        3.51        0.34     10.18 o 
   2  14   8        0.96        5.75      8.10 o 
   1   0   9       83.90       90.52      5.22 o 
   2   0   9      288.48      283.40     10.47 o 
   3   0   9       47.10       55.15      5.60 o 
   4   0   9       40.82       40.30      6.55 o 
   5   0   9       55.66       56.44      9.35 o 
   6   0   9        0.06        1.97     10.56 o 
   7   0   9        0.14       15.64     13.43 o 
   0   1   9       56.12       56.60      4.85 o 
   1   1   9       95.68      105.72      3.86 o 
   2   1   9      367.82      387.28      7.79 o 
   3   1   9       10.79       11.43      2.65 o 
   4   1   9       12.18       10.73      3.99 o 
   5   1   9      577.25      602.15     31.22 o 
   6   1   9       43.68       49.72     10.05 o 
   7   1   9        3.94        7.52      9.48 o 
   0   2   9       37.77       42.89      5.82 o 
   1   2   9      455.70      466.79      8.77 o 
   2   2   9       75.02       82.48      4.55 o 
   3   2   9       31.02       30.64      3.53 o 
   4   2   9       51.30       54.47      6.73 o 
   5   2   9       53.24       54.38      7.49 o 
   6   2   9       15.84       16.09      7.87 o 
   7   2   9        3.53        5.85      9.85 o 
   0   3   9      176.81      176.58      8.68 o 
   1   3   9      485.53      544.63      9.60 o 
   2   3   9       42.66       41.40      3.95 o 
   3   3   9      122.08      122.40      6.84 o 
   4   3   9      198.79      192.26     10.74 o 
   5   3   9        4.06       -4.42      4.68 o 
   6   3   9        8.45       -2.75      6.26 o 
   7   3   9        5.73        5.07      8.92 o 
   0   4   9       90.39      117.22      8.01 o 
   1   4   9       92.08      114.58      5.56 o 
   2   4   9       50.35       43.00      4.08 o 
   3   4   9      161.39      168.25      8.03 o 
   4   4   9      576.63      590.67     15.39 o 
   5   4   9       21.73       20.58      6.73 o 
   6   4   9       14.01       18.66      7.52 o 
   7   4   9       12.57       24.63     11.36 o 
   0   5   9      261.35      250.26      9.54 o 
   1   5   9      103.88       98.46      5.27 o 
   2   5   9       15.39       10.45      3.80 o 
   3   5   9        2.98        2.85      3.54 o 
   4   5   9       69.99       71.46      7.34 o 
   5   5   9        4.72        6.90      5.92 o 
   6   5   9       10.46       11.27      8.30 o 
   0   6   9       15.65       17.13      4.44 o 
   1   6   9        5.15        2.84      3.21 o 
   2   6   9       12.68       12.83      3.70 o 
   3   6   9       88.50       74.71      7.92 o 
   4   6   9       24.62       17.15      5.54 o 
   5   6   9        5.44       -8.92      5.95 o 
   6   6   9        9.77        2.50     10.06 o 
   0   7   9       35.46       36.14      7.13 o 
   1   7   9      100.36      105.68      6.67 o 
   2   7   9        7.73       13.79      3.83 o 
   3   7   9      104.90      120.53      7.70 o 
   4   7   9       15.31        2.28      4.74 o 
   5   7   9        0.56        3.75      6.18 o 
   6   7   9        3.63       -8.18      7.55 o 
   0   8   9       21.61       29.10      7.81 o 
   1   8   9       22.52       13.49      4.00 o 
   2   8   9      112.28      119.36      7.11 o 
   3   8   9       63.07       75.32      7.24 o 
   4   8   9       19.26       18.93      6.49 o 
   5   8   9        3.00        4.08      6.84 o 
   6   8   9        2.74        3.51      8.25 o 
   0   9   9       47.24       58.99      8.21 o 
   1   9   9       43.95       53.44      5.89 o 
   2   9   9       79.09       85.11      6.64 o 
   3   9   9       44.65       46.37      7.20 o 
   4   9   9        5.76        0.19      5.78 o 
   5   9   9        9.48       13.37      7.65 o 
   0  10   9        0.00       -4.67      4.59 o 
   1  10   9        3.92        2.17      3.91 o 
   2  10   9       64.08       60.04      6.81 o 
   3  10   9       31.84       29.75      6.89 o 
   4  10   9        1.93        9.08      6.24 o 
   5  10   9        6.60        4.43      7.66 o 
   0  11   9        0.48        0.14      5.80 o 
   1  11   9        9.56        5.05      4.32 o 
   2  11   9       20.41       15.78      5.57 o 
   3  11   9       19.48       30.51      8.87 o 
   4  11   9        0.42       -3.84      6.69 o 
   0  12   9       18.03       19.74      6.78 o 
   1  12   9       70.90       71.34      8.30 o 
   2  12   9        2.11       -1.58      5.83 o 
   3  12   9        1.83        1.77      6.58 o 
   4  12   9        3.09        4.42      7.66 o 
   0  13   9        7.03       15.52     11.57 o 
   1  13   9       19.03       16.01      7.18 o 
   2  13   9       14.33       17.55      7.88 o 
   3  13   9        0.15        9.96     10.26 o 
   0  14   9        0.00      -13.33     18.75 o 
   1  14   9        7.26       12.04     14.97 o 
   2  14   9        2.64       -8.02      6.77 o 
   0   0  10      202.36      201.46     11.31 o 
   1   0  10      707.13      707.40     15.47 o 
   2   0  10      137.95      149.03      6.81 o 
   3   0  10       99.89      106.81      6.96 o 
   4   0  10       18.28       10.31      5.01 o 
   5   0  10       24.22       17.79     10.25 o 
   6   0  10        0.37       -2.48     10.68 o 
   7   0  10        6.37        4.71     12.78 o 
   0   1  10        1.13        1.16      4.77 o 
   1   1  10      358.34      363.69      7.62 o 
   2   1  10      101.34      115.05      5.24 o 
   3   1  10       50.26       43.50      3.76 o 
   4   1  10       37.91       38.69      4.84 o 
   5   1  10        0.86        5.16      5.09 o 
   6   1  10       99.30       69.61     11.23 o 
   7   1  10        4.81       17.99     10.72 o 
   0   2  10       19.51       15.32      3.79 o 
   1   2  10       68.98       75.03      3.96 o 
   2   2  10      100.62      109.68      5.23 o 
   3   2  10       16.81       11.93      3.30 o 
   4   2  10      135.71      130.00      9.34 o 
   5   2  10       61.85       54.32      7.19 o 
   6   2  10       19.03       24.78      7.61 o 
   7   2  10       15.93       42.89     11.21 o 
   0   3  10      266.42      262.76      9.89 o 
   1   3  10      153.74      163.74     10.93 o 
   2   3  10      234.85      250.16      7.43 o 
   3   3  10       89.09       97.14      6.43 o 
   4   3  10      123.29      134.13      9.69 o 
   5   3  10       64.12       70.22      8.31 o 
   6   3  10       35.99       44.70      8.31 o 
   7   3  10        3.86       20.30     17.74 o 
   0   4  10      488.29      518.97     17.82 o 
   1   4  10       49.76       43.73      4.09 o 
   2   4  10       43.80       46.36      4.99 o 
   3   4  10       22.48       17.52      4.24 o 
   4   4  10       56.40       78.37     16.48 o 
   5   4  10       11.25        2.74      5.37 o 
   6   4  10       10.36        9.76      6.90 o 
   0   5  10      149.77      166.86     18.91 o 
   1   5  10        6.06        7.13      3.01 o 
   2   5  10       10.15       11.62      3.76 o 
   3   5  10       12.74        9.31      3.94 o 
   4   5  10       15.31       11.15      5.03 o 
   5   5  10       33.32       42.77      7.53 o 
   6   5  10        2.19       -0.75      8.23 o 
   0   6  10      176.84      184.29     10.39 o 
   1   6  10       78.03       75.46      5.76 o 
   2   6  10        9.88        2.56      4.12 o 
   3   6  10      240.14      238.25      9.83 o 
   4   6  10       48.81       38.59      6.41 o 
   5   6  10        3.62       -1.91      5.97 o 
   6   6  10        2.99        0.35      8.42 o 
   0   7  10       32.72       26.36      6.27 o 
   1   7  10       87.79       85.43      6.47 o 
   2   7  10       45.92       39.96      8.56 o 
   3   7  10      118.87      125.35      9.70 o 
   4   7  10       24.39       13.35      5.32 o 
   5   7  10        0.89       -0.72      6.79 o 
   6   7  10        1.03      -10.86      7.24 o 
   0   8  10      101.29       82.51      9.04 o 
   1   8  10       45.38       50.01      5.34 o 
   2   8  10        7.39        2.15      4.49 o 
   3   8  10       25.47       24.90      5.08 o 
   4   8  10       20.22       14.05      8.85 o 
   5   8  10        5.73       -2.77      6.57 o 
   0   9  10       78.74       84.41      9.18 o 
   1   9  10       35.49       30.18      5.21 o 
   2   9  10      201.07      212.89      9.61 o 
   3   9  10       51.41       52.86      7.36 o 
   4   9  10        1.56       -1.97      5.69 o 
   5   9  10        1.36       -4.29      7.27 o 
   0  10  10        1.35        0.92      5.17 o 
   1  10  10       38.36       45.18      5.97 o 
   2  10  10      102.16      104.54      8.90 o 
   3  10  10       10.95        9.22      6.11 o 
   4  10  10        0.70       -4.32      5.35 o 
   5  10  10        0.32       -5.42      7.22 o 
   0  11  10        0.00        3.89      5.95 o 
   1  11  10        0.02       -4.49      4.11 o 
   2  11  10       42.79       33.30      7.01 o 
   3  11  10        1.63        5.73      6.37 o 
   4  11  10        0.08       -7.13      6.56 o 
   0  12  10        0.02       -6.51      5.84 o 
   1  12  10       45.17       58.05      8.26 o 
   2  12  10       10.31        2.55      6.36 o 
   3  12  10       24.57       23.56      8.54 o 
   0  13  10        5.21       -5.12     14.72 o 
   1  13  10        2.28       10.67      6.80 o 
   2  13  10       13.34        8.12      7.08 o 
   0  14  10       15.40       24.72     22.08 o 
   1  14  10        2.05        1.20      9.95 o 
   1   0  11       15.26       14.14      3.93 o 
   2   0  11       43.77       52.91      7.03 o 
   3   0  11       44.77       56.32     10.43 o 
   4   0  11       25.56       14.02      5.28 o 
   5   0  11       10.87       14.93      9.23 o 
   6   0  11       23.14       23.91     13.40 o 
   7   0  11        1.49       -3.08     12.55 o 
   0   1  11        0.97        1.32      3.59 o 
   1   1  11      118.17      123.42      4.84 o 
   2   1  11      166.02      180.14      6.13 o 
   3   1  11       61.52       77.12      5.77 o 
   4   1  11        8.24        9.59      3.83 o 
   5   1  11      115.84      135.66     10.59 o 
   6   1  11        0.77        0.91      8.47 o 
   7   1  11        3.31       -2.31      9.95 o 
   0   2  11       13.55       16.95      3.93 o 
   1   2  11      103.76      117.97      5.53 o 
   2   2  11       27.44       20.08      3.47 o 
   3   2  11        1.09        0.57      2.64 o 
   4   2  11       30.83       30.16      4.82 o 
   5   2  11       12.02        6.12      5.26 o 
   6   2  11        0.45       12.32      6.95 o 
   0   3  11       44.57       45.61      6.33 o 
   1   3  11       71.08       86.80      5.60 o 
   2   3  11       50.80       55.40      4.64 o 
   3   3  11        2.36       -3.19      3.21 o 
   4   3  11       20.89       19.39      5.78 o 
   5   3  11        8.38        6.87      5.56 o 
   6   3  11       37.45       65.71      9.63 o 
   0   4  11        1.34       -2.38      3.66 o 
   1   4  11       57.71       58.99      5.59 o 
   2   4  11       46.60       42.61      4.86 o 
   3   4  11        9.61        9.23      3.95 o 
   4   4  11      169.10      168.47     10.80 o 
   5   4  11        0.49        0.64      5.66 o 
   6   4  11       18.10       18.92      7.75 o 
   0   5  11      101.07      103.38      8.59 o 
   1   5  11       32.04       39.90      4.65 o 
   2   5  11       21.69       15.76      4.69 o 
   3   5  11      110.21      107.28      7.20 o 
   4   5  11       33.06       40.17      7.02 o 
   5   5  11       17.76       26.16      7.44 o 
   6   5  11        8.44        6.29      9.64 o 
   0   6  11       24.52       20.42      8.38 o 
   1   6  11       52.57       50.21      7.19 o 
   2   6  11        0.66       -0.62      3.31 o 
   3   6  11       61.54       65.62      6.95 o 
   4   6  11        1.53        0.58      4.54 o 
   5   6  11        4.93       -6.23      5.95 o 
   6   6  11        5.62        6.06      8.77 o 
   0   7  11       32.84       50.71      9.15 o 
   1   7  11       13.77        8.20      3.52 o 
   2   7  11       34.08       37.88      5.32 o 
   3   7  11       26.84       20.11      4.93 o 
   4   7  11       26.64       19.29      5.91 o 
   5   7  11        1.70        3.38      7.37 o 
   6   7  11        1.47        6.10      9.14 o 
   0   8  11        4.07        1.95      5.18 o 
   1   8  11       43.55       53.49      7.10 o 
   2   8  11        6.80        8.04      4.01 o 
   3   8  11       22.89        8.16      4.57 o 
   4   8  11       14.42        8.41      6.38 o 
   5   8  11        2.52       -0.71      8.25 o 
   0   9  11        5.84       -6.62      4.42 o 
   1   9  11       18.89       16.59      4.76 o 
   2   9  11       33.61       34.75      5.29 o 
   3   9  11       17.39       20.35      5.32 o 
   4   9  11        2.54        6.49      6.30 o 
   5   9  11        1.14       -2.10      7.75 o 
   0  10  11        6.44        3.02      5.05 o 
   1  10  11        9.34       13.55      5.16 o 
   2  10  11       36.60       42.66      6.76 o 
   3  10  11       16.23       10.93      5.99 o 
   4  10  11       11.91       11.08      7.01 o 
   0  11  11        0.14       -8.98      7.78 o 
   1  11  11        0.47        6.25      4.80 o 
   2  11  11       10.14       16.05      6.30 o 
   3  11  11       28.46       18.73      8.52 o 
   4  11  11        5.50       13.42      7.68 o 
   0  12  11        7.95       -6.81     11.00 o 
   1  12  11       26.49       32.19      7.15 o 
   2  12  11        2.05        2.56      6.28 o 
   3  12  11        5.38        5.46      7.63 o 
   0  13  11        6.87        7.08     13.47 o 
   1  13  11       15.66       28.56      8.13 o 
   2  13  11       15.16        4.02      6.92 o 
   0   0  12        2.13        5.44      5.27 o 
   1   0  12        1.01        0.32      3.47 o 
   2   0  12      165.10      159.36     10.46 o 
   3   0  12       39.32       24.89      5.42 o 
   4   0  12        5.41       -0.50      4.55 o 
   5   0  12        3.19       11.08     11.19 o 
   6   0  12        2.99       -8.82     11.49 o 
   0   1  12       19.99       19.86      4.48 o 
   1   1  12      164.26      167.94      5.74 o 
   2   1  12        0.90        5.89      3.35 o 
   3   1  12        0.03        2.50      3.27 o 
   4   1  12        2.27       10.75      4.29 o 
   5   1  12       20.83       22.53      6.18 o 
   6   1  12        1.53       -4.86      8.25 o 
   0   2  12        1.95        0.18      3.65 o 
   1   2  12        0.50       -3.03      2.46 o 
   2   2  12       50.71       52.65      5.02 o 
   3   2  12       10.65       17.00      3.76 o 
   4   2  12        5.76        3.29      4.15 o 
   5   2  12        5.65        1.11      5.02 o 
   6   2  12       22.42       34.63      9.96 o 
   0   3  12       54.54       45.54      5.69 o 
   1   3  12       15.66        9.50      3.20 o 
   2   3  12       20.36       12.74      3.36 o 
   3   3  12       14.25       15.45      4.68 o 
   4   3  12       15.91       17.30      5.46 o 
   5   3  12        6.60        0.77      5.08 o 
   6   3  12       10.43       12.39      7.58 o 
   0   4  12       11.13       18.76      5.02 o 
   1   4  12        4.34        2.63      3.11 o 
   2   4  12       18.36       22.03      6.24 o 
   3   4  12       44.10       45.22      5.67 o 
   4   4  12        9.93        9.41      4.72 o 
   5   4  12        3.17        6.69      6.12 o 
   6   4  12        5.35        8.52      7.15 o 
   0   5  12        2.59        9.46      5.26 o 
   1   5  12      114.85      111.82      7.42 o 
   2   5  12       20.25       18.66      5.58 o 
   3   5  12       35.34       32.99      5.27 o 
   4   5  12        4.38       -3.76      4.73 o 
   5   5  12       24.97       22.79      7.50 o 
   6   5  12        7.28        5.63      7.94 o 
   0   6  12       17.42       14.39      6.16 o 
   1   6  12       89.25      104.84      6.99 o 
   2   6  12       17.29       13.40      6.49 o 
   3   6  12       61.02       61.55      6.48 o 
   4   6  12        8.06        4.14      5.12 o 
   5   6  12        3.04       -0.38      5.93 o 
   6   6  12        7.28        2.95      8.32 o 
   0   7  12        6.78        1.81      4.86 o 
   1   7  12       33.61       34.01      4.94 o 
   2   7  12      124.05      125.79      8.10 o 
   3   7  12       12.94        8.74      4.86 o 
   4   7  12        9.26        9.87      5.55 o 
   5   7  12        8.23       14.65      7.94 o 
   0   8  12        0.00        3.01      5.34 o 
   1   8  12        2.91       13.85      3.98 o 
   2   8  12       90.74      103.85      7.43 o 
   3   8  12       37.04       30.73      5.69 o 
   4   8  12       26.19       39.45      9.43 o 
   5   8  12        2.56        1.67      7.68 o 
   0   9  12        1.74       -0.97      5.89 o 
   1   9  12        4.68        9.43      4.27 o 
   2   9  12        3.58        2.45      4.20 o 
   3   9  12        4.38        8.96      4.90 o 
   4   9  12        9.12        5.33      7.08 o 
   5   9  12        1.18       -1.21      7.31 o 
   0  10  12        6.23        5.82      6.60 o 
   1  10  12        1.65       -5.61      4.24 o 
   2  10  12        4.19       -0.44      4.50 o 
   3  10  12       18.55       16.35      6.92 o 
   4  10  12        2.20        6.69      7.32 o 
   0  11  12        0.78       -1.27      7.56 o 
   1  11  12       20.35       33.19      9.05 o 
   2  11  12       38.29       34.09      7.64 o 
   3  11  12       16.58       25.21      8.07 o 
   4  11  12        7.05        2.30     12.10 o 
   0  12  12       29.14       18.08      9.65 o 
   1  12  12       12.45       11.35      6.90 o 
   2  12  12        3.00       -3.75      6.46 o 
   3  12  12        2.76        6.56      8.32 o 
   0  13  12        3.43        0.80      9.36 o 
   1  13  12        7.22        8.63      7.22 o 
   1   0  13       25.44       33.64      9.10 o 
   2   0  13       18.65       15.91      8.89 o 
   3   0  13        8.12        8.62      5.26 o 
   4   0  13        0.15        0.44      5.48 o 
   5   0  13        8.96       -0.61      9.51 o 
   6   0  13        0.21        3.35     12.85 o 
   0   1  13       37.65       43.06      5.84 o 
   1   1  13       25.02       23.57      3.85 o 
   2   1  13       30.70       33.05      4.85 o 
   3   1  13       46.08       46.64      5.09 o 
   4   1  13        1.71        1.67      4.37 o 
   5   1  13        2.14        9.76      7.94 o 
   6   1  13       10.98       20.48     10.13 o 
   0   2  13      252.53      216.48      9.81 o 
   1   2  13       40.18       46.47      4.50 o 
   2   2  13        1.50        0.96      3.52 o 
   3   2  13        9.22        7.25      3.93 o 
   4   2  13       35.07       31.08      5.35 o 
   5   2  13       17.49       14.78      5.65 o 
   6   2  13       23.02       16.81     14.26 o 
   0   3  13       96.54       93.79      7.49 o 
   1   3  13        2.73        6.42      3.25 o 
   2   3  13        3.61        2.70      3.12 o 
   3   3  13       45.93       53.70      6.32 o 
   4   3  13        2.75        3.90      4.45 o 
   5   3  13        6.24       10.82      5.96 o 
   6   3  13        3.36        2.37      6.95 o 
   0   4  13       16.56       19.81      6.04 o 
   1   4  13      110.79      110.06      6.37 o 
   2   4  13       22.45       27.63      4.53 o 
   3   4  13        1.67        3.45      3.94 o 
   4   4  13       22.57       18.24      5.78 o 
   5   4  13        0.94       -0.58      6.07 o 
   6   4  13       12.97        9.62      7.29 o 
   0   5  13       58.95       52.65     12.08 o 
   1   5  13      159.12      170.78      9.76 o 
   2   5  13       36.65       30.27      5.43 o 
   3   5  13       27.06       23.28      5.51 o 
   4   5  13        0.98       -4.16      5.04 o 
   5   5  13        0.35        3.88      6.61 o 
   6   5  13        1.54        4.40      7.67 o 
   0   6  13       11.97        6.17     12.43 o 
   1   6  13       10.03        9.05      4.02 o 
   2   6  13       21.37       14.66      4.74 o 
   3   6  13        9.52       13.04      4.81 o 
   4   6  13       19.68       10.13      5.59 o 
   5   6  13       16.54       19.28      7.48 o 
   0   7  13        0.23        1.08      5.47 o 
   1   7  13        2.58        4.05      3.42 o 
   2   7  13      149.58      158.64     11.39 o 
   3   7  13        4.91        1.81      4.32 o 
   4   7  13        4.91        1.91      5.84 o 
   5   7  13        3.63       -0.09      7.95 o 
   0   8  13       13.08       11.81      6.72 o 
   1   8  13        8.48        7.17      3.84 o 
   2   8  13       97.03       99.86      8.04 o 
   3   8  13        0.39        2.89      4.79 o 
   4   8  13        2.09       -0.24      6.28 o 
   5   8  13        2.50      -10.99      7.33 o 
   0   9  13        6.38        4.20      7.29 o 
   1   9  13       37.88       48.99      9.06 o 
   2   9  13       20.26       22.90      5.82 o 
   3   9  13       32.66       35.64      6.18 o 
   4   9  13        3.18       -0.27      6.55 o 
   0  10  13        6.15       -3.50      6.28 o 
   1  10  13       14.18       12.34      5.41 o 
   2  10  13       28.79       26.41      5.97 o 
   3  10  13       17.10        7.39      6.28 o 
   4  10  13        1.31       10.03      7.55 o 
   0  11  13       10.06        6.20      7.75 o 
   1  11  13       13.98       11.78      6.30 o 
   2  11  13        0.85       -1.65      6.12 o 
   3  11  13        9.32       19.29      7.96 o 
   0  12  13       14.04       20.86     10.27 o 
   1  12  13        3.16       -0.33      6.04 o 
   2  12  13        0.26       11.76      7.34 o 
   0  13  13        0.62       -5.10      9.01 o 
   1  13  13        4.75        1.21      7.53 o 
   0   0  14       89.36       86.02     18.97 o 
   1   0  14      425.71      386.23     24.09 o 
   2   0  14       11.96       18.85      6.07 o 
   3   0  14       38.41       24.89      6.78 o 
   4   0  14       42.75       37.47      7.29 o 
   5   0  14        5.31       23.52     11.51 o 
   6   0  14        1.05       30.98     21.18 o 
   0   1  14       13.13       11.73      5.91 o 
   1   1  14      193.05      205.24      7.66 o 
   2   1  14       31.00       38.64      6.03 o 
   3   1  14       41.86       40.12      5.74 o 
   4   1  14        8.11       15.76      4.97 o 
   5   1  14        8.09       -5.89      7.27 o 
   6   1  14        8.67        6.07      9.74 o 
   0   2  14     1159.97     1238.75     25.92 o 
   1   2  14      108.13      105.63      6.29 o 
   2   2  14       68.71       64.28      6.17 o 
   3   2  14        0.13       -0.18      3.99 o 
   4   2  14       27.67       21.95      5.32 o 
   5   2  14        1.10       -2.41      5.53 o 
   6   2  14        3.75       -3.14      9.06 o 
   0   3  14       50.24       48.55      7.36 o 
   1   3  14        1.66        5.89      3.51 o 
   2   3  14       41.53       47.08      6.29 o 
   3   3  14       36.75       21.85      8.90 o 
   4   3  14       28.39       24.11      5.52 o 
   5   3  14        1.22        3.71      5.98 o 
   6   3  14        3.13       11.62      9.98 o 
   0   4  14       13.48       10.69      5.62 o 
   1   4  14      284.15      283.01      9.41 o 
   2   4  14       49.38       49.96      5.38 o 
   3   4  14       56.44       35.74      7.22 o 
   4   4  14        2.19        3.75      4.74 o 
   5   4  14       11.30        6.88      5.91 o 
   6   4  14        3.49        8.38      7.90 o 
   0   5  14       15.13       16.45      6.03 o 
   1   5  14      204.99      226.27     12.07 o 
   2   5  14       39.52       33.99      5.44 o 
   3   5  14       27.42       23.30      5.89 o 
   4   5  14        3.28        3.02      5.67 o 
   5   5  14       12.97       14.98      7.20 o 
   0   6  14        3.86        0.61      4.91 o 
   1   6  14        7.25       10.67      4.31 o 
   2   6  14       11.10        9.40      4.57 o 
   3   6  14        9.02       11.05      5.50 o 
   4   6  14        5.99       -3.44      5.48 o 
   5   6  14       16.59       15.03      7.59 o 
   0   7  14       16.43       21.38      8.47 o 
   1   7  14        5.48        1.72      4.38 o 
   2   7  14      164.84      172.53      9.82 o 
   3   7  14       13.78        8.69      5.04 o 
   4   7  14        4.77       -0.94      5.95 o 
   5   7  14        0.92        1.75      7.49 o 
   0   8  14        0.58        3.82      6.19 o 
   1   8  14        8.62        5.64      4.23 o 
   2   8  14        2.87        1.61      4.84 o 
   3   8  14        1.99       -4.69      4.73 o 
   4   8  14        0.45       10.20      6.87 o 
   5   8  14       12.81       24.00     18.83 o 
   0   9  14        9.20       19.04     14.24 o 
   1   9  14       40.65       44.36      6.52 o 
   2   9  14       13.67        6.08      5.69 o 
   3   9  14       12.02        6.71      5.70 o 
   4   9  14        4.34        1.95      7.04 o 
   0  10  14        1.79       -4.73      7.67 o 
   1  10  14        0.31       -4.99      4.90 o 
   2  10  14        4.76        2.70      5.21 o 
   3  10  14       24.20       18.93      7.49 o 
   0  11  14        1.03       -0.59      7.91 o 
   1  11  14        1.00        3.65      6.23 o 
   2  11  14        5.43        0.52      5.94 o 
   3  11  14        0.19       -5.38      6.42 o 
   0  12  14       20.83       19.17     15.28 o 
   1  12  14        1.05        4.69      8.31 o 
   2  12  14        0.49        7.77      7.75 o 
   1   0  15      106.75      104.07     18.06 o 
   2   0  15        3.26       -0.68      5.03 o 
   3   0  15      148.68      122.19     19.79 o 
   4   0  15       29.89       22.78     10.46 o 
   5   0  15       16.93       11.37     15.14 o 
   6   0  15        0.68       10.49     15.30 o 
   0   1  15      417.28      423.19     16.32 o 
   1   1  15       34.40       36.29      5.16 o 
   2   1  15        4.30        5.90      4.08 o 
   3   1  15       31.34       28.75      6.36 o 
   4   1  15        8.19        6.34      5.53 o 
   5   1  15        3.25        3.70      7.48 o 
   6   1  15        5.65       17.42     10.56 o 
   0   2  15      824.80      812.88     31.55 o 
   1   2  15       35.01       33.75      4.63 o 
   2   2  15       51.83       50.27      5.87 o 
   3   2  15        6.53        2.63      4.92 o 
   4   2  15       27.96       26.89      5.96 o 
   5   2  15        7.13        3.65      6.70 o 
   6   2  15        6.66       12.47     10.22 o 
   0   3  15       13.03       10.10      5.81 o 
   1   3  15       82.81       82.10      7.50 o 
   2   3  15       93.24       92.10      8.92 o 
   3   3  15        4.68       -4.62      4.24 o 
   4   3  15       24.88       17.68      5.22 o 
   5   3  15        3.40        3.16      6.22 o 
   0   4  15       12.27       12.06      6.15 o 
   1   4  15      273.69      260.30     12.23 o 
   2   4  15       62.71       66.09      7.54 o 
   3   4  15       19.69        7.47      4.52 o 
   4   4  15        1.10        1.49      5.17 o 
   5   4  15        0.27       -0.81      6.09 o 
   0   5  15        1.16        5.88      5.75 o 
   1   5  15      193.77      187.25     10.73 o 
   2   5  15       81.63       86.41      6.77 o 
   3   5  15        6.39        2.00      4.95 o 
   4   5  15        2.99        5.78      5.73 o 
   5   5  15       10.44        6.84      7.29 o 
   0   6  15       27.10       23.52      7.42 o 
   1   6  15        8.95        6.89      4.40 o 
   2   6  15        6.16        3.78      4.94 o 
   3   6  15        2.20        8.08      4.65 o 
   4   6  15        5.18        2.94      5.65 o 
   5   6  15        0.61       -2.04      7.23 o 
   0   7  15        1.76       -4.69      5.65 o 
   1   7  15       19.85       13.54      5.35 o 
   2   7  15       51.01       51.82      6.40 o 
   3   7  15        0.79       -3.87      5.29 o 
   4   7  15        6.23       16.88      6.60 o 
   5   7  15        9.27       10.39      7.45 o 
   0   8  15        8.48       12.97      7.04 o 
   1   8  15       12.30       10.52      5.40 o 
   2   8  15        1.47        3.51      4.85 o 
   3   8  15        4.62        8.38      5.50 o 
   4   8  15        6.69       13.69      6.78 o 
   0   9  15        3.56       -9.02      6.58 o 
   1   9  15        3.02       -0.78      4.95 o 
   2   9  15        4.61        3.71      5.30 o 
   3   9  15        3.75        5.76      5.80 o 
   4   9  15        6.39       15.00      8.87 o 
   0  10  15        2.76       11.39     11.81 o 
   1  10  15        3.46       -5.58      9.70 o 
   2  10  15        1.96        1.49      5.49 o 
   3  10  15        0.61        5.47      6.74 o 
   0  11  15        0.86       -0.18      8.02 o 
   1  11  15        1.39        2.38      6.26 o 
   2  11  15        1.64        2.46      5.81 o 
   0  12  15        0.09       15.08     11.05 o 
   1  12  15        2.32        3.79      6.76 o 
   0   0  16      710.35      758.66     83.07 o 
   1   0  16       27.39       22.25      7.30 o 
   2   0  16       27.21       19.96      7.28 o 
   3   0  16      114.49      111.64     12.57 o 
   4   0  16       24.69       30.11     27.36 o 
   5   0  16        1.34       -5.35     11.49 o 
   0   1  16      361.74      373.58     20.14 o 
   1   1  16      183.18      175.98     10.99 o 
   2   1  16        4.26        9.27      4.15 o 
   3   1  16        4.10        6.84      5.27 o 
   4   1  16        9.51        8.00      5.92 o 
   5   1  16        0.40        0.30      8.46 o 
   0   2  16       57.75       53.05      9.26 o 
   1   2  16      182.01      214.11     10.78 o 
   2   2  16       20.50        9.99      4.59 o 
   3   2  16       56.63       62.89      9.66 o 
   4   2  16        0.41        1.35      5.33 o 
   5   2  16        8.96       24.76      9.95 o 
   0   3  16       42.46       43.29      8.37 o 
   1   3  16       14.86       11.43      4.06 o 
   2   3  16       69.21       82.57     12.63 o 
   3   3  16       59.45       45.16      7.54 o 
   4   3  16        8.10        6.63      5.31 o 
   5   3  16        0.08        3.01      6.41 o 
   0   4  16       18.27       16.07      7.24 o 
   1   4  16        0.00       -2.12      4.59 o 
   2   4  16        2.51       -0.51      5.01 o 
   3   4  16       17.60       18.68      5.24 o 
   4   4  16        4.98       -0.70      6.11 o 
   5   4  16        4.09        3.09      6.66 o 
   0   5  16       18.05       23.37      7.90 o 
   1   5  16       18.88       17.12      5.16 o 
   2   5  16       42.69       37.09      6.43 o 
   3   5  16        2.12       -4.84      4.47 o 
   4   5  16        1.82       -3.65      5.18 o 
   5   5  16        5.31        6.01      6.56 o 
   0   6  16        0.78        2.58      6.17 o 
   1   6  16       30.54       22.70      7.55 o 
   2   6  16       10.04        2.09      4.51 o 
   3   6  16        0.38        1.15      5.25 o 
   4   6  16        4.77        1.23      5.98 o 
   5   6  16        3.60       10.40      7.27 o 
   0   7  16        2.14       16.05      7.24 o 
   1   7  16       13.98       19.16      7.52 o 
   2   7  16        4.40        1.06      5.11 o 
   3   7  16       27.12       20.80      6.73 o 
   4   7  16        1.09        0.26      6.90 o 
   0   8  16        5.14        7.85      8.00 o 
   1   8  16        3.44        2.59      5.28 o 
   2   8  16        4.21        5.38      5.98 o 
   3   8  16        3.46        1.78      5.95 o 
   4   8  16        6.94        3.33      7.00 o 
   0   9  16        0.00       -6.08      7.01 o 
   1   9  16        5.62       11.55      5.62 o 
   2   9  16        0.63       -1.83      5.40 o 
   3   9  16        4.26       10.00      7.38 o 
   0  10  16       11.26        7.76     11.88 o 
   1  10  16        3.08        1.07      5.91 o 
   2  10  16        1.15       -4.78      5.49 o 
   0  11  16        0.18       -7.41      7.71 o 
   1  11  16        1.54        5.38      7.86 o 
   1   0  17        2.34       -1.18      5.83 o 
   2   0  17        2.86        7.36      6.18 o 
   3   0  17       11.07        7.88      6.93 o 
   4   0  17       22.29      -12.84      9.67 o 
   5   0  17        5.24      -11.29     11.52 o 
   0   1  17       11.20        2.57      6.37 o 
   1   1  17      159.90      190.40     17.41 o 
   2   1  17       13.02       10.50      4.88 o 
   3   1  17        2.84       15.61      6.13 o 
   4   1  17       18.49        8.94      8.01 o 
   5   1  17        3.75       18.21      9.80 o 
   0   2  17      170.62      176.00     14.75 o 
   1   2  17      108.20      123.21     10.22 o 
   2   2  17       26.13       23.86      6.00 o 
   3   2  17       10.92       16.16      6.19 o 
   4   2  17       16.75        7.26      6.50 o 
   5   2  17        0.47       -8.13      8.20 o 
   0   3  17      112.83      103.64     10.87 o 
   1   3  17       25.29       28.06      7.11 o 
   2   3  17       27.03       33.53      6.80 o 
   3   3  17        0.92       -5.90      5.14 o 
   4   3  17        0.14        5.73      6.03 o 
   5   3  17        6.15        1.81      7.18 o 
   0   4  17       63.89       65.48      9.33 o 
   1   4  17       72.99       70.35      7.61 o 
   2   4  17       50.40       37.63      6.95 o 
   3   4  17       10.83        1.06      5.45 o 
   4   4  17        8.24       11.92      5.77 o 
   5   4  17       11.65        7.24      7.37 o 
   0   5  17        2.41       -6.38      6.62 o 
   1   5  17       12.42        7.29      5.95 o 
   2   5  17       61.77       75.02      9.31 o 
   3   5  17        3.86        7.25      6.42 o 
   4   5  17        1.34       -8.22      5.48 o 
   0   6  17        3.41        0.68      6.94 o 
   1   6  17        0.60        4.34      4.86 o 
   2   6  17       51.14       66.82      8.69 o 
   3   6  17       15.13       20.81      5.95 o 
   4   6  17        0.77       -2.57      5.79 o 
   0   7  17        0.06       -5.07      6.53 o 
   1   7  17       29.66       30.32      6.66 o 
   2   7  17       34.49       30.95      8.01 o 
   3   7  17        8.77       14.37      6.61 o 
   4   7  17        3.43       -0.16      6.10 o 
   0   8  17        0.00       -2.60      6.81 o 
   1   8  17        0.15       -5.77      5.23 o 
   2   8  17       29.33       20.34      6.68 o 
   3   8  17        2.85        1.16      5.67 o 
   0   9  17        8.16       20.47     13.33 o 
   1   9  17        6.02       12.10      6.25 o 
   2   9  17        6.70        6.68      9.64 o 
   3   9  17        1.12        2.70      9.43 o 
   0  10  17        5.13       12.91     10.35 o 
   1  10  17        8.99        1.43      7.38 o 
   2  10  17        0.07        4.52      6.97 o 
   0   0  18       52.47       60.29     15.70 o 
   1   0  18      186.20      214.91     15.07 o 
   2   0  18        2.80        3.68      7.17 o 
   3   0  18       11.64       18.71     11.38 o 
   4   0  18        1.62       -0.36     22.50 o 
   5   0  18        0.01      -15.05     12.67 o 
   0   1  18      178.30      174.32     16.61 o 
   1   1  18       25.64       13.55      5.48 o 
   2   1  18       29.73       30.64      5.97 o 
   3   1  18       22.10       17.74      6.73 o 
   4   1  18        0.76        0.52      8.18 o 
   5   1  18        0.47        6.25      9.81 o 
   0   2  18       76.36       55.84     11.41 o 
   1   2  18       19.96       12.95      5.28 o 
   2   2  18       33.07       32.52      7.40 o 
   3   2  18       13.12       22.64      6.93 o 
   4   2  18       23.44       20.86      6.88 o 
   5   2  18        5.74       12.22     11.08 o 
   0   3  18       21.80       26.62      7.71 o 
   1   3  18       28.20       14.36      6.04 o 
   2   3  18       23.40       21.77      6.16 o 
   3   3  18        8.62        2.07      6.18 o 
   4   3  18        3.77        0.97      6.18 o 
   0   4  18        2.37       -3.28      5.68 o 
   1   4  18       83.65       72.40      8.57 o 
   2   4  18       40.62       44.91      8.14 o 
   3   4  18        2.34        0.36      5.85 o 
   4   4  18        4.54       -1.01      6.53 o 
   0   5  18        3.93       -1.03      6.73 o 
   1   5  18       47.09       54.52      8.70 o 
   2   5  18       14.30       21.30      7.24 o 
   3   5  18       10.32        3.18      6.46 o 
   4   5  18        2.53        3.65      6.18 o 
   0   6  18       28.37       25.49      8.94 o 
   1   6  18        3.51       -5.77      5.51 o 
   2   6  18       25.11       18.13      7.38 o 
   3   6  18        0.88       -0.14      6.10 o 
   4   6  18        0.85        1.89      5.52 o 
   0   7  18        2.89        6.54      7.99 o 
   1   7  18       18.62       17.07      6.72 o 
   2   7  18        0.05        0.81      6.90 o 
   3   7  18       14.28        0.36      6.33 o 
   0   8  18        1.09        4.70      8.62 o 
   1   8  18        2.36       -1.78      6.09 o 
   2   8  18        2.15        3.58      7.64 o 
   3   8  18       10.26       -3.73      5.94 o 
   0   9  18        1.59       10.14      9.55 o 
   1   9  18        4.22        3.97      6.51 o 
   2   9  18        8.96        4.41      7.43 o 
   0  10  18        5.56       -4.47     10.27 o 
   1  10  18        1.30      -11.72      7.81 o 
   1   0  19       17.62       13.99     11.74 o 
   2   0  19        0.05        1.76      7.44 o 
   3   0  19       19.68       14.72     22.78 o 
   4   0  19        6.31       14.63     14.22 o 
   0   1  19        2.04       11.61      8.01 o 
   1   1  19        1.32        9.09      5.22 o 
   2   1  19        0.80        2.81      5.09 o 
   3   1  19        2.38        3.12      6.36 o 
   4   1  19        0.53      -11.03      8.36 o 
   0   2  19       31.33       49.06     11.89 o 
   1   2  19       38.69       23.93      6.97 o 
   2   2  19       13.06        3.77      5.68 o 
   3   2  19        0.10        1.27      6.24 o 
   4   2  19        1.04       -2.83      6.64 o 
   0   3  19        0.00        3.07     14.72 o 
   1   3  19        4.67        5.93      6.26 o 
   2   3  19       24.81       20.13      9.40 o 
   3   3  19        4.23        5.18      6.83 o 
   4   3  19        2.66       -3.54      6.46 o 
   0   4  19        1.21        7.92     12.08 o 
   1   4  19        5.59        7.20      5.92 o 
   2   4  19        7.24       -0.88      6.12 o 
   3   4  19        2.54       -5.56      6.13 o 
   4   4  19        0.45       -5.27      6.28 o 
   0   5  19        3.94       -5.10      7.50 o 
   1   5  19        1.82        8.43      6.25 o 
   2   5  19       13.14       11.78      6.69 o 
   3   5  19        5.33       11.44      7.63 o 
   4   5  19        1.46       -5.81      6.06 o 
   0   6  19        0.64       -0.36      7.64 o 
   1   6  19        8.94        0.37      6.16 o 
   2   6  19       11.20        6.63      8.45 o 
   3   6  19        4.72       12.45      7.46 o 
   0   7  19       16.92       25.36     11.03 o 
   1   7  19        5.12        5.42      7.50 o 
   2   7  19        3.29        0.72      6.53 o 
   3   7  19        0.89        4.86      7.28 o 
   0   8  19        0.10        0.59      9.33 o 
   1   8  19        8.75        5.34      6.70 o 
   2   8  19        4.93       11.40      8.49 o 
   0   9  19       16.14       33.33     12.41 o 
   1   9  19        2.26       -2.37      6.80 o 
   0   0  20       67.90       77.25     19.45 o 
   1   0  20        4.40        1.57      8.96 o 
   2   0  20        3.55        6.41      9.56 o 
   3   0  20        0.26        5.73     12.42 o 
   4   0  20        0.16       -1.22     11.52 o 
   0   1  20        1.03        5.53      8.84 o 
   1   1  20        4.56       -3.80      6.12 o 
   2   1  20       11.32       20.55      6.91 o 
   3   1  20        0.71        5.22      6.80 o 
   4   1  20        4.49        6.82      9.01 o 
   0   2  20        0.25        9.14      9.16 o 
   1   2  20       23.59       23.98      6.61 o 
   2   2  20        0.60       -0.28      6.94 o 
   3   2  20        3.07        0.56      6.97 o 
   4   2  20        0.92       14.61      9.74 o 
   0   3  20        3.16        1.29      9.63 o 
   1   3  20       12.46       12.60      6.47 o 
   2   3  20       12.98        1.44      6.95 o 
   3   3  20        0.17        5.90      7.30 o 
   0   4  20        1.95       10.14     13.89 o 
   1   4  20        1.35        2.66      6.23 o 
   2   4  20        7.86        6.72      7.08 o 
   3   4  20        3.28      -10.20      7.17 o 
   0   5  20        0.10        3.56      8.81 o 
   1   5  20        1.81       -2.70      6.79 o 
   2   5  20        3.85       -0.60      6.67 o 
   3   5  20        3.39       -0.09      7.44 o 
   0   6  20        0.43        1.22      9.18 o 
   1   6  20        0.20       -4.98      7.12 o 
   2   6  20        2.00        4.13      7.29 o 
   0   7  20        1.41      -11.67      8.64 o 
   1   7  20        2.77       -5.01      7.56 o 
   2   7  20        0.91        5.51      8.05 o 
   0   8  20        8.32       27.89     10.88 o 
   1   8  20        0.17      -13.18      8.79 o 
   1   0  21        9.06       14.77     15.49 o 
   2   0  21        3.07      -12.36      9.77 o 
   3   0  21        0.65        8.92     10.40 o 
   0   1  21        2.28       -7.79      8.74 o 
   1   1  21       12.78       18.27      7.76 o 
   2   1  21        1.00        4.48      7.76 o 
   3   1  21        0.81       -5.09      8.52 o 
   0   2  21        1.23        5.41      9.73 o 
   1   2  21        4.60        1.32      8.10 o 
   2   2  21        1.85       -4.42      7.57 o 
   3   2  21        0.29       11.60      8.91 o 
   0   3  21        2.17        5.69     13.61 o 
   1   3  21        0.47       -1.14      8.59 o 
   2   3  21       18.42       17.88      8.24 o 
   3   3  21        2.21       -2.84     10.18 o 
   0   4  21        1.01        3.33     12.36 o 
   1   4  21        6.77       12.33      7.34 o 
   2   4  21        1.31        4.31      7.48 o 
   3   4  21        1.46       -7.84      7.76 o 
   0   5  21        0.87      -11.67     11.81 o 
   1   5  21        2.96       -4.25      7.51 o 
   2   5  21        8.77       14.27      7.98 o 
   0   6  21        3.72        4.86     15.00 o 
   1   6  21        3.28       -2.13     10.59 o 
   2   6  21        0.21        4.34      9.60 o 
   0   7  21        6.06        5.42     15.69 o 
   0   0  22        0.83        4.31     14.72 o 
   1   0  22        0.30        1.63      9.83 o 
   2   0  22        8.26       20.83     18.47 o 
   0   1  22        2.67        0.40     10.25 o 
   1   1  22        3.66        2.03      7.81 o 
   2   1  22        8.29       11.62      9.52 o 
   0   2  22        9.65       11.41     11.94 o 
   1   2  22        1.42       -1.39      8.59 o 
   2   2  22        1.66       -0.34      7.56 o 
   0   3  22        0.00      -10.69     11.67 o 
   1   3  22        4.71       -5.70      8.48 o 
   2   3  22        2.20        7.88      7.84 o 
   0   4  22        2.95        5.69     12.22 o 
   1   4  22        3.85       24.88     11.19 o 
   2   4  22        5.59       -6.49      8.03 o 
   0   5  22       10.97       30.28     16.53 o 
   1   5  22       17.42       15.93      9.54 o 
   1   0  23        3.55       10.75     11.00 o 
   0   1  23        0.00        9.42     12.06 o 
   1   1  23        6.47       17.01      9.16 o 
   0   2  23        0.01        1.92     10.56 o 
   1   2  23        2.62        6.45      8.93 o 
   0   3  23        6.26        0.97     12.22 o 
   1   3  23        2.40        4.90     11.86 o 
                                                 
